# Supplementary material for: Brain atrophy patterns in anti-IgLON5 disease
Source: Brain. 2025 Jul 12;149(3):884–96. doi: 10.1093/brain/awaf256 (PMC13017494; doi:10.1093/brain/awaf256)
Supplement: awaf256_Supplementary_Data [file awaf256_supplementary_data.zip]

Archive with 4 entries (4 files):
- brain-2024-02836-File009.pdf
- brain-2024-02836-File010.xlsx
- brain-2024-02836-File011.xlsx
- brain-2024-02836-File012.xlsx
