# Supplementary material for: Brain atrophy patterns in anti-IgLON5 disease
Source: Brain. 2025 Jul 12;149(3):884–96. doi: 10.1093/brain/awaf256 (PMC13017494; doi:10.1093/brain/awaf256)
Supplement: awaf256_Supplementary_Data [file awaf256_supplementary_data.zip › brain-2024-02836-File010.xlsx]

## Sheet: Sheet 1
Supplementary Table 1
	Controlled for / fixed effects	Interaction	Random Intercepts	Description of patient data
Figure 4B-C	Sex, Age		Individual Subjects	199 scans from 111 patients
Figure 5	Time since disease onset, Sex, Age		Individual Subjects	189 scans from 104 patients
Figure 6	Sex, Age		Individual Subjects	Sleep Disorders: 106 scans from 63 subjects. Bulbar Syndrome: 90 scans from 57 subjects. Movement Disorders: 86 scans from 50 subjects. Neuromuscular Manifestations: 30 scans from 24 subjects. Cognitive Impairment: 73 scans from 44 subjects. Ocular Motor Abnormalities: 39 scans from 25 subjects. Other Symptoms: 74 scans from 44 subjects.
Supplementary figure 2B-C	Sex, Age		Individual Subjects	199 scans from 111 patients
Supplementary figure 3	Symptom multitude, Time since disease onset, Sex, Age		Individual Subjects	1 symptom: 8 scans from 7 patients. 2 symptoms: 19 scans from 10 patients. 3 symptoms: 31 scans from 25 patients. 4 symptoms: 36 scans from 24 patients. 5 symptoms: 27 scans from 20 patients. 6 symptoms: 11 scans from 7 patients. 7 symptoms: 2 scans from 2 patients.
Supplementary figure 4	Clinical Manifestation, Time since disease onset, Sex, Age	Clinical Manifestation, Time since disease onset	Individual Subjects	Sleep Disorders: present in 106 scans by 63 patients and not present in 28 scans by 18 patients. Bulbar Syndrome: present in 89 scans by 56 patients and not present in 43 scans by 24 patients. Movement Disorders: present in 84 scans by 49 patients and not present in 48 scans by 33 patients. Neuromuscular Manifestations: present in 30 scans by 24 patients and not present in 103 scans by 57 patient…
Supplementary figure 5A-B	HLA, Time since disease onset, Sex, Age		Individual Subjects	HLA-DQB1*05:~ carriers: 73 scans from 32 subjects. HLA-DQB1*05:~ non-carriers: 14 scans from 9 subjects.
Supplementary figure 5C-D	HLA, Time since disease onset, Sex, Age	HLA, Time since disease onset	Individual Subjects	HLA-DQB1*05:~ carriers: 73 scans from 32 subjects. HLA-DQB1*05:~ non-carriers: 14 scans from 9 subjects.
Supplementary figure 6A-B	Therapy, Time since disease onset, Sex, Age		Individual Subjects	Before/without treatment: 82 scans from 62 subjects. After/with treatment: 52 scans from 34 subjects.
Supplementary figure 6C-D	Therapy, Time since disease onset, Sex, Age	Therapy, Time since disease onset	Individual Subjects	Before/without treatment: 62 scans from 82 subjects After/with treatment: 34 scans from 52 subjects.
	Supplementary Table 1. Parameters of Linear mixed effects models (LMM). Table lists all LMM analyses presented in the paper and how parameters (fixed effects / factors analyses were controlled for, interaction terms and random intercepts) were defined. Moreover, the exact patient data used for each analysis and visualisation is detailed.
