# Supplementary material for: Brain atrophy patterns in anti-IgLON5 disease
Source: Brain. 2025 Jul 12;149(3):884–96. doi: 10.1093/brain/awaf256 (PMC13017494; doi:10.1093/brain/awaf256)
Supplement: awaf256_Supplementary_Data [file awaf256_supplementary_data.zip › brain-2024-02836-File011.xlsx]

## Sheet: Sheet 1
Supplementary Table 2
	Sleep Disorders	Bulbar Syndrome	Movement Disorders	Neuromuscular Manifestations	Cognitive Impairment	Ocular Motor Abnormalities	Other Symptoms
Sleep Disorders	28	11	6	3	5	3	3
Bulbar Syndrome		36	6	5	8	3	4
Movement Disorders			27	4	5	5	4
Neuromuscular Manifestations				22	4	3	2
Cognitive Impairment					20	1	1
Ocular Motor Abnormalities						17	3
Other Symptoms							20
	Supplementary Table 2. Co-Occurrence Matrix of Clinical Manifestations at Disease Onset Co-Occurrence of the major clinical manifestations of anti-IgLON5 disease at disease onset are shown. Each number (n) represents the total number of patients (out of a total n = 107) co-expressing any specific two clinical manifestations. Bold number represent the number of subjects expressing the specific ind…
