# Supplementary material for: Brain atrophy patterns in anti-IgLON5 disease
Source: Brain. 2025 Jul 12;149(3):884–96. doi: 10.1093/brain/awaf256 (PMC13017494; doi:10.1093/brain/awaf256)
Supplement: awaf256_Supplementary_Data [file awaf256_supplementary_data.zip › brain-2024-02836-File012.xlsx]

## Sheet: Sheet 1
Supplementary Table 3
	Sleep Disorders	Bulbar Syndrome	Movement Disorders	Neuromuscular Manifestations	Cognitive Impairment	Ocular Motor Abnormalities	Other Symptoms
Sleep Disorders	88	64	64	24	49	32	44
Bulbar Syndrome		78	60	20	41	33	35
Movement Disorders			75	22	45	33	33
Neuromuscular Manifestations				29	16	12	13
Cognitive Impairment					57	18	29
Ocular Motor Abnormalities						39	22
Other Symptoms							50
	Supplementary Table 3. Co-Occurrence Matrix of Clinical Manifestations at Disease Progression Co-Occurrence of the major clinical manifestations of anti-IgLON5 disease at disease progression are shown. Each number (n) represents the total number of patients (out of a total n = 107) co-expressing any specific two clinical manifestations. Bold number represent the number of subjects expressing the …
